# Supplementary material for: Purification and In Vitro Evaluation of an Anti-HER2 Affibody-Monomethyl Auristatin E Conjugate in HER2-Positive Cancer Cells
Source: Biology (Basel). 2021 Aug 7;10(8):758. doi: 10.3390/biology10080758 (PMC8389717; doi:10.3390/biology10080758)
Supplement: Supplementary file 1 [file biology-10-00758-s001.zip]

Archive with 1 entries (1 files):
- biology-1287800-supplementary.pdf
